# Supplementary material for: Dual-Target Compounds against Type 2 Diabetes Mellitus: Proof of Concept for Sodium Dependent Glucose Transporter (SGLT) and Glycogen Phosphorylase (GP) Inhibitors
Source: Pharmaceuticals (Basel). 2021 Apr 15;14(4):364. doi: 10.3390/ph14040364 (PMC8071193; doi:10.3390/ph14040364)
Supplement: Supplementary file 1 [file pharmaceuticals-14-00364-s001.zip]

Archive with 1 entries (1 files):
- pharmaceuticals-1142811-supplementary.pdf
